# Supplementary material for: Measurements of the gingival papillae architecture using cone-beam computed tomography in young Chinese adults
Source: PeerJ. 2020 Sep 23;8:e10006. doi: 10.7717/peerj.10006 (PMC7519718; doi:10.7717/peerj.10006)
Supplement: Supplemental Information 1 [file peerj-08-10006-s001.xlsx]

## Sheet: Sheet1
Number	sex	13-12PH	13-12FLT	13-12IDD	12-11PH	12-11FLT	12-11IDD	11-21PH	11-21FLT	11-21IDD	21-22PH	21-22FLT	21-22IDD	22-23PH	22-23FLT	22-23IDD
1	1	4.73	10.68	2.33	4.36	9.82	1.42	4.85	11.9	1.77	4.73	9.38	1.7	4.18	10.07	2.18
2	1	4	8.98	2.45	3.43	7.87	1.77	3.61	9.54	1.96	3.28	8.05	1.96	3.63	8.28	1.96
3	1	4.89	9.78	2.54	4.93	8.68	2.54	4.67	10.52	2.61	4.19	8.89	2.68	4.39	9.2	2.68
4	1	3.28	8.6	1.62	3.01	8.26	1.48	3.46	8.54	2.68	3.13	8.42	1.48	3.43	8.49	1.91
5	1	3.97	9.65	1.7	3.77	8.63	1.56	4.52	10.13	2.31	4.1	9.14	1.43	4.1	9.01	1.63
6	1	4.04	9.72	1.63	4.39	10.07	1.77	3.82	9.72	2.24	3.08	8.63	1.9	3.63	9.79	1.96
7	1	3.55	9.83	1.76	3.28	8.46	1.55	4.3	9.63	1.06	4.03	8.87	1.27	4.44	10.1	1.83
8	1	4.1	8.86	1.42	4.23	8.94	1.22	4.37	9.96	2.11	4.95	8.45	1.16	5.3	9	1.5
9	1	4.8	9.38	1.9	5	8.56	1.63	5.48	10.54	2.18	5	10.27	1.22	4.8	8.76	2.45
10	2	4.65	9.15	2.53	4.44	8.4	1.62	4.78	9.56	1.83	4.51	9.28	1.91	4.58	8.6	2.61
11	1	3.51	7.22	1.71	4.33	7.35	1.56	3.89	8.46	1.69	3.44	7.49	1.9	3.44	8.32	1.5
12	2	3.55	9.76	1.7	2.88	7.94	1.95	3.29	8.22	2.18	3.15	8.15	2.1	4.04	9.45	1.84
13	2	4.37	9.28	2.18	3.7	8.49	2.3	4.39	10.07	3.13	4.73	8.35	2.11	4.1	8.87	1.9
14	2	4.52	8.35	2.37	3.7	7.6	1.7	4.59	9.24	2.52	4.66	8.35	1.55	3.84	9.04	1.9
15	2	3.56	7.87	2.55	3.7	7.35	2.38	4.18	9.31	2.65	3.36	7.6	2.1	5.33	9.55	2.78
16	2	3.56	7.81	1.69	3.7	7.67	1.69	3.7	8.22	1.49	3.29	7.33	2.45	3.36	8.15	1.9
17	2	3.7	8.22	1.9	3.55	7.57	1.49	3.7	8.63	1.5	4.04	7.6	1.49	3.77	8.22	1.29
18	1	4.03	8.39	1.43	3.36	7.33	1.49	3.43	8.35	1.43	2.88	7.39	1.49	3.22	7.94	1.43
19	2	4.52	8.97	2.04	4.73	8.35	1.9	4.45	9.04	2.44	4.32	7.53	2.45	4.52	8.7	2.03
20	2	4.73	9.59	1.96	4.8	9.38	1.97	4.37	10.03	1.84	3.36	8.22	1.9	3.34	9.59	1.77
21	1	4.64	8.05	1.42	4.52	8.28	1.15	4.8	10.41	2.18	4.11	8.15	0.88	4.59	8.22	1.63
22	2	3.36	8.22	2.1	3.63	7.26	1.9	4.52	8.63	1.84	3.08	7.19	1.9	3.77	8.7	2.03
23	2	5.07	9.38	1.63	4.3	7.44	2.04	4.3	8.66	1.9	4.1	7.3	2.51	4.59	8.56	2.04
24	2	3.69	9.46	1.64	2.9	8.43	1.7	3.48	9.05	2.73	3.49	7.95	1.7	3.08	9.53	1.9
25	2	3.75	7.42	2.21	3.48	8.04	1.5	3.5	8.43	1.84	3.24	6.94	1.43	3.07	6.93	1.36
26	2	4.39	9.75	1.89	3.77	8.6	1.36	3.59	9.11	1.3	3.22	7.97	1.16	3.63	9.14	1.84
27	2	4.23	8.54	1.57	3.93	7.64	1.29	3.55	9.17	1.56	3.86	7.64	1.36	4.24	8.94	1.29
13-12: papilla between teeth 13 and 12
12-11: papilla between teeth 12 and 11
11-21 papilla between teeth 11 and 21
21-22 papilla between teeth 21 and 22
22-23 papilla between teeth 22 and 23
PH: papilla height
FLT: facial-lingual thickness
IDD:interdental distance
